# Supplementary material for: Integrative multi-omics analysis reveals the genetic architecture of floral traits in Anthurium
Source: Hortic Res. 2025 Nov 8;13(1):uhaf316. doi: 10.1093/hr/uhaf316 (PMC12871434; doi:10.1093/hr/uhaf316)
Supplement: Web_Material_uhaf316 [file web_material_uhaf316.zip]

Archive with 2 entries (2 files):
- Supplementary information and figure_v16_clean.docx
- Supplementary Table_v16.xlsx
