# Supplementary material for: Integrative multi-omics analysis reveals the genetic architecture of floral traits in Anthurium
Source: Hortic Res. 2025 Nov 8;13(1):uhaf316. doi: 10.1093/hr/uhaf316 (PMC12871434; doi:10.1093/hr/uhaf316)
Supplement: Web_Material_uhaf316 [file web_material_uhaf316.zip › Supplementary Table_v16.xlsx]

## Sheet: Table S1
Table S1. Quality control of the Illunima reads and ONT reads of A. andraeanum ‘Alabama’ .
Species name	Illunima reads	ONT reads
Total base pair	211820886584	385808500933
Number of reads	1414261080	16586911
N50 length (bp)	150	31599
Mean length (bp)	149.8	23259
Maximum length (bp)	150	292540
Q30 (%)	92.6	—
Coverage (×)	51	93

## Sheet: Table S2
Table S2. Quality control of the PacBio reads of the two Anthurium species.
Species name	A. andraeanum ‘Alabama’	A. scherzerianum
Total base pair	96618757338	92885786877
Number of reads	5521340	5484580
N50 length (bp)	18003	17552
Mean length (bp)	17499	16935
Maximum length (bp)	55699	66767
Q30 (%)	61.22	65.14
Coverage (×)	23	24

## Sheet: Table S3
Table S3. Quality control of the Hi-C short reads of the two Anthurium species.
Species name	A. andraeanum ‘Alabama’ -1	A. andraeanum ‘Alabama’ -2	A. andraeanum ‘Alabama’ -3	A. scherzerianum-1	A. scherzerianum-2
Total base pair	117870324564	127031978632	134331528130	204777039600	279700968000
Number of reads	394621239	424385105	450122126	1365180264	1864673120
N50 length (bp)	150	150	150	150	150
Mean length (bp)	150	150	150	150	150
Q30 (%)	93.7	94.27	94.07	94.32	94.19
Coverage (×)	28	31	32	53	73

## Sheet: Table S4
Table S4. The genome completeness of the two Anthurium species based on BUSCOs.
Species name	A. andraeanum ‘Alabama’	A. scherzerianum
Complete BUSCOs(C)	1575 (97.6%)	1583 (98.1%)
Complete and single-copy BUSCOs(S)	1478 (91.6%)	1506 (93.3%)
Complete and duplicated BUSCOs(D)	97 (6.0%)	77 (4.8%)
Fragmented BUSCOs(F)	20 (1.2%)	22 (1.4%)
Missing BUSCOs(M)	19 (1.2%)	9 (0.5%)
Total Lineage BUSCOs	1614	1614

## Sheet: Table S5
Table S5. The genome quality assessment of the two Anthurium species.
Species name	A. andraeanum ‘Alabama’	A. scherzerianum
Map Rate (%)	99.41/99.95	—/99.99
(Illumina/PacBio)
Mean Depth	46/23	—/24
(Illumina/PacBio)
Coverage Rate (%)	99.76/99.96	—/99.98
(Illumina/PacBio)
QV	55.93	60.68
LAI	19.66	16.35
Note: 0≤LAI<10 is Draft; 10≤LAI<20 is Reference; 20≤LAI is Gold.

## Sheet: Table S6
Table S6. Summary of TE sequence annotation results in 11 Araceae genomes.
Species	Colocasia esculenta	Pinellia pedatisecta	Pistia stratiotes	Amorphophallus konjac	Zantedeschia elliottiana	Cryptocoryne crispatula	A. scherzerianum	A. andraeanum ‘Alabama’	Lemna minor	Wolffia australiana	Spirodela polyrhiza
Genome length (Mb)	2405.85	1182.37	311.871	5598.56	1154.5	801.623	3842.47	4154.15	363.303	355.247	138.968
Total TE length (Mb)	2035.11	890.915	143.835	4627.21	814.154	518.65	3149.29	3409.31	218.6	172.899	23.3328
Total TE %	0.8459	0.7535	0.4612	0.8265	0.7052	0.647	0.8196	0.8207	0.6017	0.4867	0.1679
LTR-Copia length (Mb)	533.617	183.149	61.7192	554.817	117.99	31.8245	362.345	323.193	66.3392	29.9829	2.72378
LTR-Copia %	0.2218	0.1549	0.1979	0.0991	0.1022	0.0397	0.0943	0.0778	0.1826	0.0844	0.0196
LTR-Gypsy length (Mb)	844.933	418.204	1.9336	2195.19	349.352	139.803	1285.69	1475.97	55.9124	45.4006	9.67218
LTR-Gypsy %	0.3512	0.3537	0.0062	0.3921	0.3026	0.1744	0.3346	0.3553	0.1539	0.1278	0.0696
LTR-unknown length (Mb)	328.158	102.038	8.17101	1490.9	107.138	175.475	874.547	845.369	33.1333	5.11556	1.48696
LTR-unknown %	0.1364	0.0863	0.0262	0.2663	0.0928	0.2189	0.2276	0.2035	0.0912	0.0144	0.0107
DNA retrotransposons length (Mb)	277.154	161.275	61.4385	351.589	191.993	142.609	554.853	697.481	49.8815	77.1597	4.96116
DNA retrotransposons %	0.1152	0.1364	0.197	0.0628	0.1663	0.1779	0.1444	0.1679	0.1373	0.2172	0.0357
Unknown (Mb)	51.2445	26.2486	10.5724	34.711	47.6809	28.9386	71.8543	67.2972	13.3332	15.2401	4.48867
Unknown %	0.0213	0.0222	0.0339	0.0062	0.0413	0.0361	0.0187	0.0162	0.0367	0.0429	0.0323
Other (Mb)	370.741	291.454	168.036	971.349	340.347	282.973	693.182	744.839	144.704	182.348	115.635
Other %	0.1541	0.2465	0.5388	0.1735	0.2948	0.353	0.1804	0.1793	0.3983	0.5133	0.8321

## Sheet: Table S7
Table S7. Information of the protein-coding genes characterized in the two Anthurium genomes.
Species name	A. andraeanum ‘Alabama’	A. scherzerianum
NO. genes	52380	61287
Total gene length (Mb)	111.14	115.41
Percent coding (%)	14.05	16.58
Gene density (gene/Mb)	55.98	63.71
Average gene length (bp)	2511	2603
Average exon number per gene	3.6	4
Average exon length (bp)	329	297
Average CDS length (bp)	1198	1187
Average intron length (bp)	498.33	473.69
Percent intron (%)	7.36	9.04
BUSCO (%)	96.3	96.4
NO. tRNA	653	1030
NO. rRNA	564	1074
NO. snRNA	597	583
NO. miRNA	175	134
NO. sRNA	4	5

## Sheet: Table S8
Table S8. Annotated information of the protein-coding genes in the two Anthurium genomes.
Species name	A. andraeanum ‘Alabama’	A. scherzerianum
NR	30387	34098
Swiss-Prot&TrEMBL	25788	28510
COG&KOG	28413	30576
Pfam	24602	26091
Interproscan	26587	28817
eggnog	27339	27311
Total	30916	36777
Total Annotation Percentage (%)	58.01	55.67

## Sheet: Table S9
Table S9. Summary of identified SNPs and InDels in two Anthurium genomes.
Chr	Chr length	Number of SNPs	Number of InDels	SNP variants rate	InDel variants rate
AanLG01	185008360	2987629	315794	61	585
AanLG02	189687351	1658304	156626	114	1211
AanLG03	231052814	1911276	181703	120	1271
AanLG04	192689298	1818648	177020	105	1088
AanLG05	217199625	2691537	262654	80	826
AanLG06	219776878	2012955	185165	109	1186
AanLG07	249354653	2544545	238204	97	1046
AanLG08	242862403	2345087	216532	103	1121
AanLG09	268185514	3300582	336041	81	798
AanLG10	170201296	1850000	176356	92	965
AanLG11	373948643	4018881	377937	93	989
AanLG12	261940888	3459931	348134	75	752
AanLG13	214704221	2453886	236050	87	909
AanLG14	379424656	4496405	444652	84	853
AanLG15	176323867	1956012	186889	90	943
Total	3572360467	39505678	3839757	90.4265	930.361

## Sheet: Table S10
Table S10. Functional impact of identified SNPs and InDels in two Anthurium genomes.
Variation type	Intergenic	Intron	CDS	Synonymous	Splicing	Stop gained/lost	Frameshift
SNP	20592481	18929552	715808	301686	43487	7455	—
InDel	1963340	1893977	52666	—	7657	1025	32979

[truncated: 10 more sheets: Table S11, Table S12, Table S13, Table S14, Table S15, Table S16, Table S17, Table S18, Table S19, Table S20]
